# Supplementary material for: Evaluation of Non-Invasive Methods for (R)-[11C]PK11195 PET Image Quantification in Multiple Sclerosis
Source: J Imaging. 2024 Jan 31;10(2):39. doi: 10.3390/jimaging10020039 (PMC10889702; doi:10.3390/jimaging10020039)
Supplement: Supplementary file 1 [file jimaging-10-00039-s001.zip]

Archive with 1 entries (1 files):
- jimaging-2765021-supplementary.pdf
